# Supplementary material for: Structure of a bacterial ribonucleoprotein complex central to the control of cell envelope biogenesis
Source: EMBO J. 2022 Dec 12;42(2):e112574. doi: 10.15252/embj.2022112574 (PMC9841335; doi:10.15252/embj.2022112574)
Supplement: Supplementary file 4 — Source Data for Appendix [file EMBJ-42-e112574-s004.zip]

Archive with 1 entries (1 files):
- EMBJ_2490_SD Appendix Figues.zip
