# Supplementary material for: Structure of a bacterial ribonucleoprotein complex central to the control of cell envelope biogenesis
Source: EMBO J. 2022 Dec 12;42(2):e112574. doi: 10.15252/embj.2022112574 (PMC9841335; doi:10.15252/embj.2022112574)
Supplement: Supplementary file 6 — Source Data for Figure 3 [file EMBJ-42-e112574-s003.xlsx]

## Sheet: Summary with Standard deviation
		Miller Units
		0.2% arabinose
		set1	set2	set3	set4	set5	set6	set7	set8	set9		Average:	Standard deviation:
Z8 (WT, glmS-lacZ)	Z8	3.45376	3.61674	3.14121	3.26866	2.88246	2.86499	2.53521	2.43752	2.61936		2.97999	0.415951
pBAD33	VC	57.7312	62.2803	67.7238	47.1006	53.3951	58.7457	50.9565	47.4202	46.1433		54.6107	7.51869
pBGG61	WT	4.88993	4.20896	2.41249	8.86072	4.52993	8.2389	2.23024	2.29783	2.33222		4.44458	2.55596
pBGG443	K170A	71.2034	34.8364	61.3847	40.8745							52.0747	17.0801
pLQ22	H171A	13.2817	4.35305	7.3638								8.33284	4.54249
pLQ23	I175A	3.09805	2.28114	1.765								2.3814	0.672157
pSD107	H190A	56.4202	42.8835	59.7687								53.0241	8.94018
pLQ33	S236A				3.63554	4.33009	3.34097					3.76887	0.507864
pBGG453	S239A	2.99981	3.80122	3.76144								3.52082	0.451649
pSD130	C247A	59.9914	51.0313	65.7848								58.9358	7.43321
pLQ24	C247S	57.4074	45.2599	59.9715								54.213	7.85882
pSD108	T248A	4.41052	8.66046	3.27204								5.44767	2.83999
pLQ25	T248D	61.9198	60.8502	69.94								64.2367	4.96809
pSD109	G249W	60.7464	75.8559	58.2692								64.9572	9.51947
pBGG461	R253A	61.6896	62.1754	61.8762								61.9137	0.245064
pLQ59	T161A Y240A N271A Q273A							2.22424	2.32243	2.12514		2.22393	0.0986428
		0.1% glucose
		set1	set2	set3	set4	set5	set6	set7	set8	set9		average:	SD:
Z8 (WT, glmS-lacZ)		3.84822	3.47496	3.29563	3.85187	3.37911	3.27296	2.97608	2.71468	2.76697		3.28672	0.414244
pBAD33	VC	65.7912	76.4847	62.0703	79.9259	68.1373	71.8174	58.6279	77.2645	55.9846		68.456	8.55143
pBGG61	WT	35.6489	45.3091	32.8995	39.3889	37.3976	43.0659	39.6503	36.2626	41.56		39.0203	3.90461
pBGG443	K170A	61.6716	56.3071	65.0096	61.4946							61.1207	3.59337
pLQ22	H171A	55.7063	66.5375	61.0155								61.0864	5.41595
pLQ23	I175A	32.1458	41.1598	30.2256								34.5104	5.83802
pSD107	H190A	73.4417	81.9797	59.6067								71.676	11.2905
pLQ33	S236A				37.3789	33.6511	32.5263					34.5188	2.54001
pBGG453	S239A	38.926	51.3425	47.7895								46.0194	6.39469
pSD130	C247A	66.2505	78.2593	79.0013								74.5037	7.15714
pLQ24	C247S	69.9495	67.9256	63.7613								67.2121	3.15519
pSD108	T248A	47.1406	51.337	29.8918								42.7898	11.3653
pLQ25	T248D	63.0626	76.2983	65.1575								68.1728	7.11442
pSD109	G249W	70.2317	75.1051	62.4253								69.2541	6.39618
pBGG461	R253A	71.3145	66.4427	65.4514								67.7362	3.13827
pLQ59	T161A Y240A N271A Q273A							38.879	38.0981	30.9396		35.9722	4.37588
